# Supplementary material for: Influence of Sugar-Sweetened Beverages Intake on Sarcopenic Obesity, Visceral Obesity, and Sarcopenia in Lebanese Patients with MASLD: A Case-Control Study
Source: Healthcare (Basel). 2024 Mar 5;12(5):591. doi: 10.3390/healthcare12050591 (PMC10931226; doi:10.3390/healthcare12050591)
Supplement: Supplementary file 1 [file healthcare-12-00591-s001.zip]

Archive with 1 entries (1 files):
- healthcare-2820043-supplementary.pdf
